# Supplementary material for: Comparative Analysis of Library Preparation Approaches for SARS-CoV-2 Genome Sequencing on the Illumina MiSeq Platform
Source: Int J Mol Sci. 2023 Jan 25;24(3):2374. doi: 10.3390/ijms24032374 (PMC9916928; doi:10.3390/ijms24032374)
Supplement: Supplementary file 1 [file ijms-24-02374-s001.zip]

Archive with 3 entries (3 files):
- Supplementary 1.xlsx
- Supplementary 2.pdf
- Supplementary 3.xlsx
