# Supplementary material for: Comparative Analysis of Library Preparation Approaches for SARS-CoV-2 Genome Sequencing on the Illumina MiSeq Platform
Source: Int J Mol Sci. 2023 Jan 25;24(3):2374. doi: 10.3390/ijms24032374 (PMC9916928; doi:10.3390/ijms24032374)
Supplement: Supplementary file 1 [file ijms-24-02374-s001.zip › Supplementary 1.xlsx]

## Sheet: Table S1
Table S1 Assembly statistics for TruSeq DNA Nano Library Kit with custom primer panel
Sample	Number of raw reads	Number of reads remaining after trimmig	% of reads remaining after trimming	Genomic coverage	Average coverage per position	Number of variants
H1336	229782	217644	94.7176	98.5787	2040.26	69
H1338	201526	187960	93.2684	98.6623	1955.03	72
H1339	272983	258617	94.7374	99.0302	2365.2	64
H1351	264038	247419	93.7058	98.776	2291.09	68
H1352	196849	185027	93.9944	98.9198	1888.43	67
H1354	293701	280071	95.3592	98.2109	2050.51	74
H1355	198087	184512	93.147	98.1507	1746.72	74
H1356	265415	248334	93.5644	97.5287	1979.88	67
H1357	235214	217157	92.3232	98.4283	2081.38	72
H1358	205698	193694	94.1643	98.6523	1964.16	71
H1359	191323	178822	93.466	99.0603	1845.04	71
H1360	182656	172311	94.3363	98.0336	1826.82	73
H1362	207770	195297	93.9967	98.8797	2049.37	71
H1363	274716	258262	94.0105	97.6558	2125.66	69
H1366	179646	168785	93.9542	98.7593	1773.71	75
H1367	276262	254109	91.9812	98.9834	2466.55	74
H1368	242852	228025	93.8946	99.0402	2164.58	73
H1369	285224	267990	93.9577	98.6824	2138.8	72
H1381	264004	245921	93.1505	97.522	1577.67	73
H1385	263815	248395	94.155	97.114	1662.17	71
H1387	235882	220896	93.6468	96.8766	1592.29	70
H1389	253731	239159	94.2569	98.9901	2087.18	71
H1393	244577	229243	93.7304	98.1607	1765.11	76
H1394	315535	295588	93.6784	95.4018	1428.12	76
H1396	293625	273778	93.2407	95.987	1254.25	76
H1397	266783	249982	93.7024	93.9003	1084.54	66
H1401	237569	222506	93.6595	97.2043	1670.35	75
H1404	315495	296797	94.0734	96.4652	1756.73	70
H1405	359999	335118	93.0886	97.1775	1896.14	70
H1407	291297	272191	93.4411	96.288	1748.71	68
H1409	349476	326514	93.4296	98.9667	2816.25	74
H1410	255992	241115	94.1885	98.358	2125.6	70
H1411	261685	248611	95.0039	98.0905	2117.21	70
H1412	285461	268544	94.0738	97.8564	2125.4	66
H1414	227735	212135	93.1499	98.9733	2063.56	66
H1415	313118	295568	94.3951	98.2978	2358.19	74
H1417	206881	193654	93.6065	98.0637	1800.45	74
H1418	212355	199363	93.8819	98.96	1954.42	70
H1419	265309	249727	94.1268	98.562	2228.64	69
H1420	237391	221925	93.485	97.8564	1601.02	69

## Sheet: Table S2
Table S2. Assembly statistics for KAPA HyperCap SARS-CoV-2 kit
Sample	Number of raw reads	Number of reads remaining after trimmig	% of reads remaining after trimming	Genomic coverage	Average coverage per position	Number of variants
H1336	137337	74759	54.4347	99.893	1241.59	70
H1338	555596	406328	73.1337	99.8763	5618.02	74
H1339	79043	46540	58.8793	99.8729	723.821	66
H1351	132102	77507	58.6721	99.8194	1238.84	67
H1352	275901	139594	50.5957	99.796	2412.59	68
H1354	31427	18663	59.3852	99.699	295.257	76
H1355	117877	66572	56.4758	99.8595	1059.32	76
H1356	609351	300720	49.3509	99.9398	4869.51	69
H1357	156555	74500	47.5871	99.9064	1199.55	73
H1358	72805	48080	66.0394	99.7157	721.237	73
H1359	851003	528390	62.0903	99.8495	5890.65	73
H1360	76978	48117	62.5075	99.7091	726.244	73
H1362	308511	171958	55.738	99.8428	2785.38	74
H1363	48050	26006	54.1228	99.699	412.623	72
H1366	74759	46517	62.2226	99.9632	716.613	75
H1367	70670	36951	52.2867	99.9064	610.713	76
H1368	31940	17637	55.2192	99.6957	288.154	73
H1369	1860533	1204912	64.7617	99.9632	7788.56	73
H1381	12813	10692	83.4465	99.7024	146.525	74
H1385	28213	7947	28.1679	99.7024	201.268	73
H1387	161426	26134	16.1895	99.8261	927.454	71
H1389	301382	38523	12.7821	99.8294	1703.19	73
H1393	468120	79562	16.9961	99.9632	2942.08	77
H1394	58669	9629	16.4124	99.8261	355.31	75
H1396	16429	2238	13.6223	99.8328	88.1653	78
H1397	49409	8877	17.9664	99.9565	306.598	70
H1401	21597	3439	15.9235	99.9565	121.916	78
H1404	78739	14308	18.1714	99.8194	493.861	72
H1405	81678	11821	14.4727	99.7224	450.583	71
H1407	223016	55054	24.6861	99.9164	1590.38	69
H1409	1112906	197424	17.7395	99.9197	5328.35	75
H1410	728012	174432	23.96	99.8796	4962.5	66
H1411	204338	53324	26.096	99.9398	1453.66	72
H1412	1469399	215004	14.6321	99.9732	6454.93	65
H1414	957907	197441	20.6117	99.9732	5399.02	66
H1415	3021794	683172	22.6082	99.9164	7718.13	74
H1417	108226	26479	24.4664	99.9398	756.682	76
H1418	3402936	918478	26.9908	99.9933	7817.9	72
H1419	1208296	411790	34.0802	99.9365	6984.6	71
H1420	32800	11401	34.7591	99.7994	254.193	72

## Sheet: Table S3
Table S3. Assembly statistics for QIAseq DIRECT SARS-CoV-2 kit
Sample	Number of raw reads	Number of reads remaining after trimmig	% of reads remaining after trimming	Genomic coverage	Average Coverage per position	Number of variants
H1336	71937	43299	60.1902	93.81	363.661	59
H1338	142154	62538	43.9931	93.5157	565.23	66
H1339	53996	25001	46.3016	90.2418	221.116	50
H1351	119659	71144	59.4556	91.9239	613.091	52
H1352	106816	50005	46.8141	92.79	449.407	52
H1354	113384	76267	67.2643	95.0841	645.042	68
H1355	87775	58214	66.3218	92.8335	487.654	68
H1356	116173	67074	57.7363	92.4389	585.996	54
H1357	141263	88166	62.4127	92.3218	695.151	62
H1358	244020	151550	62.1056	94.937	1128.35	63
H1359	269432	206477	76.6342	97.6424	1616.23	64
H1360	45564	25413	55.7743	88.1417	228.093	63
H1362	111218	38123	34.2777	86.6569	366.022	55
H1363	179060	97786	54.6107	92.7499	772.836	61
H1366	20048	14765	73.6482	89.5429	122.139	65
H1367	29767	23449	78.7752	93.0107	192.075	63
H1368	88149	72147	81.8466	96.2412	590.599	65
H1369	43936	34941	79.527	94.86	287.286	67
H1381	116301	88543	76.1326	97.3314	708.303	69
H1382	130383	58039	44.5142	76.0693	351.578	33
H1385	596909	62031	10.392	90.8872	501.81	48
H1387	67576	32437	48.0008	96.181	267.633	54
H1389	105613	81165	76.8513	93.0475	667.226	68
H1393	90080	49549	55.0056	91.4758	412.25	66
H1394	91106	41392	45.4328	67.4581	338.392	62
H1396	507043	26123	5.15203	86.4027	224.514	47
H1397	632523	116729	18.4545	74.2334	835.377	43
H1401	89535	25072	28.0025	71.1601	217.275	48
H1404	707446	36282	5.12859	97.5454	297.699	55
H1405	477485	365161	76.4759	73.4642	2046.94	66
H1407	17936	13740	76.6057	94.3417	112.667	36
H1409	93524	63977	68.407	96.7328	527.233	64
H1410	206959	143282	69.2321	85.7004	1101.18	56
H1411	77362	51753	66.8972	94.0809	426.871	55
H1412	95434	64655	67.7484	86.9846	531.801	49
H1413	57011	37281	65.3926	87.8474	308.898	47
H1414	216679	137757	63.5765	50.7106	1034.34	42
H1415	66867	31147	46.5805	86.9679	267.634	58
H1417	48501	26996	55.6607	62.8934	214.026	31
H1418	24660	15204	61.6545	89.807	126.579	60
H1419	10794	5109	47.3319	85.9947	44.9706	36
H1420	127096	71924	56.5903	95.9034	570.087	56
